# Supplementary material for: Studying the Differences of Bacterial Metabolome and Microbiome in the Colon between Landrace and Meihua Piglets
Source: Front Microbiol. 2017 Sep 21;8:1812. doi: 10.3389/fmicb.2017.01812 (PMC5613163; doi:10.3389/fmicb.2017.01812)
Supplement: Supplementary file 2 [file DataSheet1.XLS]

## Sheet: LC-MS(ESI-)
ID	RT(min）	Mean-Landrace	Mean-Meihua	VIP	︱p(corr)︱	m/z	Metlin	Matched compounds
3492	1.95572	0.000223654	8.57e-05	1.08224	0.658699	109.03	http://metlin.scripps.edu/metabo_list.php?mass_min=108.02&mass_max=108.04	1,4-Dihydroxybenzene
688	1.23177	0.00384379	0.000564613	6.0069	0.851291	271.231	http://metlin.scripps.edu/metabo_list.php?mass_min=270.221&mass_max=270.241	16-Hydroxypalmitic acid
11909	7.26168	0.000114252	0.000213905	1.01241	0.847197	160.042	http://metlin.scripps.edu/metabo_list.php?mass_min=159.032&mass_max=159.052	2-Oxoadipic acid
3361	2.70063	0.00928151	0.00180069	8.00808	0.682991	149.062	http://metlin.scripps.edu/metabo_list.php?mass_min=148.052&mass_max=148.072	3-Methylphenylacetic acid
12705	4.52261	0.000225078	0.0026056	4.31482	0.660426	134.049	http://metlin.scripps.edu/metabo_list.php?mass_min=133.039&mass_max=133.059	Adenine
612	1.14592	0.00935933	0.0139623	7.29765	0.934984	277.22	http://metlin.scripps.edu/metabo_list.php?mass_min=276.21&mass_max=276.23	Alpha-Linolenic acid
1034	4.43975	0.0155765	0.00555174	9.6825	0.761309	391.289	http://metlin.scripps.edu/metabo_list.php?mass_min=390.279&mass_max=390.299	Deoxycholic acid
4687	6.68672	0.000123173	0.000290004	1.10168	0.539878	266.092	http://metlin.scripps.edu/metabo_list.php?mass_min=265.082&mass_max=265.102	Deoxyguanosine
8775	4.43453	0.000296192	0.000611332	1.55	0.632079	149.047	http://metlin.scripps.edu/metabo_list.php?mass_min=148.037&mass_max=148.057	D-Lyxose
6451	1.25075	0.000250181	0.000392095	1.07499	0.666461	199.172	http://metlin.scripps.edu/metabo_list.php?mass_min=198.162&mass_max=198.182	Dodecanoic acid
5504	1.95602	0.000943046	0.000459836	1.95481	0.638687	153.021	http://metlin.scripps.edu/metabo_list.php?mass_min=152.011&mass_max=152.031	Gentisic acid
345	4.72185	0.00029897	0.000105971	1.39793	0.803073	465.325	http://metlin.scripps.edu/metabo_list.php?mass_min=464.315&mass_max=464.335	Glycocholate
4643	1.28742	0.000175096	0.000670027	1.96603	0.639127	469.336	http://metlin.scripps.edu/metabo_list.php?mass_min=468.326&mass_max=468.346	Glycyrrhetinic acid
3809	1.03603	0.000521502	4.83e-05	1.99776	0.610798	109.03	http://metlin.scripps.edu/metabo_list.php?mass_min=108.02&mass_max=108.04	Hydroquinone
5196	1.61427	0.000726335	0.00259742	4.03199	0.695352	129.057	http://metlin.scripps.edu/metabo_list.php?mass_min=128.047&mass_max=128.067	ketoisocaproic acid
20264	12.0162	0.000458168	0.000603218	1.01355	0.515851	146.048	http://metlin.scripps.edu/metabo_list.php?mass_min=145.038&mass_max=145.058	L-Glutamate
6899	9.23788	9.00062e-05	0.000501922	1.63472	0.549695	114.057	http://metlin.scripps.edu/metabo_list.php?mass_min=113.047&mass_max=113.067	L-Proline
11132	11.6678	0.000336627	0.000644444	1.65456	0.707204	188.058	http://metlin.scripps.edu/metabo_list.php?mass_min=187.048&mass_max=187.068	N-Acetyl-L-glutamate
327	0.949817	0.000781907	0.0004893	1.64358	0.680418	455.356	http://metlin.scripps.edu/metabo_list.php?mass_min=454.346&mass_max=454.366	Oleanolic acid
1581	7.96537	6.555e-05	0.000195447	1.16015	0.856808	218.105	http://metlin.scripps.edu/metabo_list.php?mass_min=217.095&mass_max=217.115	Pantothenate
5628	11.623	9.73153e-05	0.000272904	1.10273	0.557473	117.02	http://metlin.scripps.edu/metabo_list.php?mass_min=116.01&mass_max=116.03	Succinate
8376	2.0585	0.00021478	0.000501955	1.57467	0.715725	125.037	http://metlin.scripps.edu/metabo_list.php?mass_min=124.027&mass_max=124.047	Thymine
9152	2.37188	0.00180508	0.00408204	4.91099	0.862487	111.021	http://metlin.scripps.edu/metabo_list.php?mass_min=110.011&mass_max=110.031	Uracil
119	1.29613	0.000542398	0.000110524	2.28339	0.94806	495.373	http://metlin.scripps.edu/metabo_list.php?mass_min=494.363&mass_max=494.383
514	1.14591	0.000139046	3.07e-05	1.11677	0.911974	379.324	http://metlin.scripps.edu/metabo_list.php?mass_min=378.314&mass_max=378.334
690	1.16418	0.000508318	4.03e-05	2.31729	0.907204	421.335	http://metlin.scripps.edu/metabo_list.php?mass_min=420.325&mass_max=420.345
484	1.14395	0.00154128	0.000196507	3.94835	0.901895	397.335	http://metlin.scripps.edu/metabo_list.php?mass_min=396.325&mass_max=396.345
857	1.1536	0.00170331	0.000143952	4.20348	0.899797	423.35	http://metlin.scripps.edu/metabo_list.php?mass_min=422.34&mass_max=422.36
534	1.15955	0.000149201	1.56e-05	1.23544	0.892776	376.106	http://metlin.scripps.edu/metabo_list.php?mass_min=375.096&mass_max=375.116
1620	1.30402	0.000680753	0.000212934	2.27959	0.890917	297.079	http://metlin.scripps.edu/metabo_list.php?mass_min=296.069&mass_max=296.089
638	1.1372	0.000305619	6.05e-05	1.65318	0.884244	381.34	http://metlin.scripps.edu/metabo_list.php?mass_min=380.33&mass_max=380.35
354	1.05628	0.000177139	4.94e-05	1.19086	0.881495	479.377	http://metlin.scripps.edu/metabo_list.php?mass_min=478.367&mass_max=478.387
1712	2.63178	0.000264447	9.68e-05	1.34967	0.878991	433.335	http://metlin.scripps.edu/metabo_list.php?mass_min=432.325&mass_max=432.345
295	1.5826	0.000180507	2.87e-05	1.29958	0.858803	473.261	http://metlin.scripps.edu/metabo_list.php?mass_min=472.251&mass_max=472.271
882	0.888117	0.00034048	9.11e-05	1.64494	0.840342	513.292	http://metlin.scripps.edu/metabo_list.php?mass_min=512.282&mass_max=512.302
1837	0.702242	0.000457382	9.07e-05	1.936	0.839681	337.041	http://metlin.scripps.edu/metabo_list.php?mass_min=336.031&mass_max=336.051
1318	1.00298	0.000194034	4.9e-05	1.2313	0.837104	293.132	http://metlin.scripps.edu/metabo_list.php?mass_min=292.122&mass_max=292.142
1115	1.16937	0.000427749	5.71e-05	1.97301	0.832075	341.272	http://metlin.scripps.edu/metabo_list.php?mass_min=340.262&mass_max=340.282
384	2.12283	0.000407551	5.57e-05	1.94441	0.8312	531.303	http://metlin.scripps.edu/metabo_list.php?mass_min=530.293&mass_max=530.313
397	2.09873	0.000158931	5.45e-05	1.03505	0.826222	511.367	http://metlin.scripps.edu/metabo_list.php?mass_min=510.357&mass_max=510.377
1304	2.1794	0.00283712	0.00101753	4.33734	0.819117	435.314	http://metlin.scripps.edu/metabo_list.php?mass_min=434.304&mass_max=434.324
967	2.1794	0.000586355	0.00023292	1.91387	0.818306	421.298	http://metlin.scripps.edu/metabo_list.php?mass_min=420.288&mass_max=420.308
523	1.06797	0.000216552	4.4e-05	1.33181	0.816218	363.329	http://metlin.scripps.edu/metabo_list.php?mass_min=362.319&mass_max=362.339
1555	2.18438	0.00027332	9.6e-05	1.34697	0.812813	411.27	http://metlin.scripps.edu/metabo_list.php?mass_min=410.26&mass_max=410.28
1240	2.18438	0.000316086	0.000112554	1.43925	0.806003	773.577	http://metlin.scripps.edu/metabo_list.php?mass_min=772.567&mass_max=772.587
647	4.754	0.00017504	2.66e-05	1.23473	0.802396	805.567	http://metlin.scripps.edu/metabo_list.php?mass_min=804.557&mass_max=804.577
86	8.97767	0.000526447	0.000266919	1.60561	0.802322	329.106	http://metlin.scripps.edu/metabo_list.php?mass_min=328.096&mass_max=328.116
1698	1.12182	0.00103095	0.000114931	3.01841	0.79183	435.35	http://metlin.scripps.edu/metabo_list.php?mass_min=434.34&mass_max=434.36
1788	2.17542	0.0425072	0.016712	16.0056	0.790787	375.294	http://metlin.scripps.edu/metabo_list.php?mass_min=374.284&mass_max=374.304
353	4.73417	0.00919904	0.00352118	7.41194	0.787927	451.31	http://metlin.scripps.edu/metabo_list.php?mass_min=450.3&mass_max=450.32
3194	6.94003	0.000221232	3.04e-05	1.35107	0.784057	229.147	http://metlin.scripps.edu/metabo_list.php?mass_min=228.137&mass_max=228.157
3176	1.93075	0.00026823	9.95e-05	1.28358	0.782235	321.046	http://metlin.scripps.edu/metabo_list.php?mass_min=320.036&mass_max=320.056
887	4.74157	0.00527245	0.000805197	6.62703	0.780976	783.586	http://metlin.scripps.edu/metabo_list.php?mass_min=782.576&mass_max=782.596
1598	1.14787	0.000293276	7.14e-05	1.49035	0.779524	355.324	http://metlin.scripps.edu/metabo_list.php?mass_min=354.314&mass_max=354.334
2003	1.10305	0.00289231	0.000383542	4.94679	0.777692	437.367	http://metlin.scripps.edu/metabo_list.php?mass_min=436.357&mass_max=436.377
3150	2.98843	0.00222664	0.000509328	4.08547	0.775382	375.293	http://metlin.scripps.edu/metabo_list.php?mass_min=374.283&mass_max=374.303
1192	2.18432	0.000199732	9.2e-05	1.02127	0.774378	460.271	http://metlin.scripps.edu/metabo_list.php?mass_min=459.261&mass_max=459.281
198	1.24023	0.000299065	9.04e-05	1.44382	0.770945	543.303	http://metlin.scripps.edu/metabo_list.php?mass_min=542.293&mass_max=542.313
2180	0.968467	0.0042151	0.00102363	5.57447	0.769116	241.089	http://metlin.scripps.edu/metabo_list.php?mass_min=240.079&mass_max=240.099
3053	0.864817	0.00153144	0.000184389	3.61244	0.766802	499.313	http://metlin.scripps.edu/metabo_list.php?mass_min=498.303&mass_max=498.323
3360	1.80322	0.00765367	0.00151916	7.56944	0.756113	375.294	http://metlin.scripps.edu/metabo_list.php?mass_min=374.284&mass_max=374.304
1608	1.01708	0.000335887	4.33e-05	1.69119	0.754219	463.382	http://metlin.scripps.edu/metabo_list.php?mass_min=462.372&mass_max=462.392
563	5.55987	0.000271419	5.39e-05	1.42303	0.753075	363.257	http://metlin.scripps.edu/metabo_list.php?mass_min=362.247&mass_max=362.267
2344	1.15365	0.00304586	0.000259126	5.15578	0.747182	515.308	http://metlin.scripps.edu/metabo_list.php?mass_min=514.298&mass_max=514.318
1833	1.06879	0.000543801	6.3e-05	2.14532	0.745534	449.366	http://metlin.scripps.edu/metabo_list.php?mass_min=448.356&mass_max=448.376
854	1.48298	0.00111313	0.000412056	2.53565	0.744302	197.988	http://metlin.scripps.edu/metabo_list.php?mass_min=196.978&mass_max=196.998
793	4.7307	0.0580106	0.0210168	18.4264	0.741457	391.289	http://metlin.scripps.edu/metabo_list.php?mass_min=390.279&mass_max=390.299
593	4.72652	0.000198707	6.67e-05	1.10617	0.739508	390.053	http://metlin.scripps.edu/metabo_list.php?mass_min=389.043&mass_max=389.063
2114	2.69805	0.00015191	2.04e-05	1.10501	0.734746	321.113	http://metlin.scripps.edu/metabo_list.php?mass_min=320.103&mass_max=320.123
3222	1.79093	0.000438075	0.00017181	1.5712	0.73464	471.281	http://metlin.scripps.edu/metabo_list.php?mass_min=470.271&mass_max=470.291
230	1.86252	0.00784917	0.00535683	4.85465	0.733994	178.057	http://metlin.scripps.edu/metabo_list.php?mass_min=177.047&mass_max=177.067
2190	4.74598	0.000479874	0.000191802	1.60491	0.72929	437.293	http://metlin.scripps.edu/metabo_list.php?mass_min=436.283&mass_max=436.303
2528	1.12351	0.00295758	0.000556825	4.71714	0.728928	411.351	http://metlin.scripps.edu/metabo_list.php?mass_min=410.341&mass_max=410.361
3962	1.20816	0.0004628	5.21e-05	1.95544	0.727537	313.241	http://metlin.scripps.edu/metabo_list.php?mass_min=312.231&mass_max=312.251
2775	1.12848	0.000383892	6.87e-05	1.68747	0.72046	355.287	http://metlin.scripps.edu/metabo_list.php?mass_min=354.277&mass_max=354.297
2371	1.05136	0.00159634	0.000178022	3.63362	0.720163	451.382	http://metlin.scripps.edu/metabo_list.php?mass_min=450.372&mass_max=450.392
3714	5.16747	0.000192288	6.27e-05	1.07194	0.700831	315.126	http://metlin.scripps.edu/metabo_list.php?mass_min=314.116&mass_max=314.136
3362	1.25812	0.0002485	8.68e-05	1.21109	0.693618	627.504	http://metlin.scripps.edu/metabo_list.php?mass_min=626.494&mass_max=626.514
5323	2.17552	0.00453421	0.000864144	5.63713	0.691053	751.596	http://metlin.scripps.edu/metabo_list.php?mass_min=750.586&mass_max=750.606
2906	1.00443	0.000738109	9.53e-05	2.39878	0.688043	465.397	http://metlin.scripps.edu/metabo_list.php?mass_min=464.387&mass_max=464.407
1241	4.77523	0.000713351	0.000295527	1.88468	0.685513	527.328	http://metlin.scripps.edu/metabo_list.php?mass_min=526.318&mass_max=526.338
1282	2.86987	0.000228954	9.92e-05	1.1165	0.683939	491.212	http://metlin.scripps.edu/metabo_list.php?mass_min=490.202&mass_max=490.222
5127	0.889717	0.000224537	2.41e-05	1.29906	0.673046	389.133	http://metlin.scripps.edu/metabo_list.php?mass_min=388.123&mass_max=388.143
2795	4.50655	0.000359638	0.00021396	1.08068	0.672983	469.261	http://metlin.scripps.edu/metabo_list.php?mass_min=468.251&mass_max=468.271
4133	4.43975	0.000498683	8.3e-05	1.86403	0.672573	783.585	http://metlin.scripps.edu/metabo_list.php?mass_min=782.575&mass_max=782.595
2583	2.86435	0.00988698	0.00336946	7.74263	0.667055	469.23	http://metlin.scripps.edu/metabo_list.php?mass_min=468.22&mass_max=468.24
2863	1.27046	0.000303924	0.00013792	1.21616	0.660098	525.144	http://metlin.scripps.edu/metabo_list.php?mass_min=524.134&mass_max=524.154
3837	1.0794	0.00187071	0.000398032	3.50787	0.649709	439.382	http://metlin.scripps.edu/metabo_list.php?mass_min=438.372&mass_max=438.392
3507	3.37445	0.000222505	2.1e-05	1.27846	0.648371	765.574	http://metlin.scripps.edu/metabo_list.php?mass_min=764.564&mass_max=764.584
3940	1.03667	0.00060807	0.000115547	2.02134	0.639359	453.397	http://metlin.scripps.edu/metabo_list.php?mass_min=452.387&mass_max=452.407
1673	2.19417	0.00176271	0.0010449	2.41634	0.636046	471.282	http://metlin.scripps.edu/metabo_list.php?mass_min=470.272&mass_max=470.292
5300	2.26709	0.000202009	5.41e-06	1.22154	0.63372	361.277	http://metlin.scripps.edu/metabo_list.php?mass_min=360.267&mass_max=360.287
1645	1.03662	0.00201087	0.00157336	1.83354	0.633011	171.014	http://metlin.scripps.edu/metabo_list.php?mass_min=170.004&mass_max=170.024
5968	2.64997	0.000312969	0.000130555	1.21198	0.632146	194.051	http://metlin.scripps.edu/metabo_list.php?mass_min=193.041&mass_max=193.061
1159	2.77329	0.000549891	0.000172947	1.76479	0.626672	531.304	http://metlin.scripps.edu/metabo_list.php?mass_min=530.294&mass_max=530.314
764	0.70255	0.0066341	0.00297626	5.54115	0.623302	507.319	http://metlin.scripps.edu/metabo_list.php?mass_min=506.309&mass_max=506.329
2538	4.77383	0.00097705	0.000536909	1.84191	0.619993	166.019	http://metlin.scripps.edu/metabo_list.php?mass_min=165.009&mass_max=165.029
1503	2.17383	0.00130245	0.000771606	2.10794	0.616402	399.187	http://metlin.scripps.edu/metabo_list.php?mass_min=398.177&mass_max=398.197
906	0.672483	0.00141205	0.000474635	2.84819	0.612707	245.051	http://metlin.scripps.edu/metabo_list.php?mass_min=244.041&mass_max=244.061
6728	1.17712	0.00307427	0.00106478	3.94127	0.597699	239.204	http://metlin.scripps.edu/metabo_list.php?mass_min=238.194&mass_max=238.214
6137	0.642558	0.000340198	1.15e-05	1.53721	0.594056	305.181	http://metlin.scripps.edu/metabo_list.php?mass_min=304.171&mass_max=304.191
6011	0.69925	0.00111859	0.00015075	2.62867	0.584156	377.202	http://metlin.scripps.edu/metabo_list.php?mass_min=376.192&mass_max=376.212
1670	2.1147	0.00111188	0.000760215	1.64604	0.566561	313.241	http://metlin.scripps.edu/metabo_list.php?mass_min=312.231&mass_max=312.251
8171	4.05072	0.00566567	0.00233516	4.75878	0.565384	391.289	http://metlin.scripps.edu/metabo_list.php?mass_min=390.279&mass_max=390.299
6227	0.773025	0.000229457	4.08e-05	1.14812	0.563063	373.208	http://metlin.scripps.edu/metabo_list.php?mass_min=372.198&mass_max=372.218
1834	2.50052	0.000892945	0.000590424	1.5258	0.560022	313.241	http://metlin.scripps.edu/metabo_list.php?mass_min=312.231&mass_max=312.251
3107	4.69598	0.00839019	0.00403201	5.29873	0.545205	427.266	http://metlin.scripps.edu/metabo_list.php?mass_min=426.256&mass_max=426.276
4619	3.69358	0.00058013	0.000416435	1.05079	0.53568	135.047	http://metlin.scripps.edu/metabo_list.php?mass_min=134.037&mass_max=134.057
1085	0.984867	0.0024698	0.00132061	2.93315	0.533302	308.624	http://metlin.scripps.edu/metabo_list.php?mass_min=307.614&mass_max=307.634
1524	0.607167	0.000380068	0.000171416	1.23499	0.521878	229.056	http://metlin.scripps.edu/metabo_list.php?mass_min=228.046&mass_max=228.066
8057	1.7621	6.34187e-05	0.000289797	1.16908	0.509809	549.324	http://metlin.scripps.edu/metabo_list.php?mass_min=548.314&mass_max=548.334
5515	3.7871	0.000232283	0.000786464	1.94416	0.509964	168.035	http://metlin.scripps.edu/metabo_list.php?mass_min=167.025&mass_max=167.045
7100	0.63945	0.000854337	0.00131295	1.70954	0.515317	317.109	http://metlin.scripps.edu/metabo_list.php?mass_min=316.099&mass_max=316.119
4294	2.58107	5.14333e-05	0.000276994	1.24683	0.524127	343.088	http://metlin.scripps.edu/metabo_list.php?mass_min=342.078&mass_max=342.098
14535	1.2393	0.00220072	0.00406328	3.51144	0.533134	295.231	http://metlin.scripps.edu/metabo_list.php?mass_min=294.221&mass_max=294.241
8631	0.703667	3.57667e-05	0.000164014	1.0038	0.55345	329.062	http://metlin.scripps.edu/metabo_list.php?mass_min=328.052&mass_max=328.072
8512	3.97762	0.000377026	0.000600035	1.19226	0.554107	481.297	http://metlin.scripps.edu/metabo_list.php?mass_min=480.287&mass_max=480.307
2564	3.19177	0.000951641	0.00274381	3.73066	0.556123	227.069	http://metlin.scripps.edu/metabo_list.php?mass_min=226.059&mass_max=226.079
13781	2.1944	0.000207868	0.000354713	1.00669	0.557524	233.095	http://metlin.scripps.edu/metabo_list.php?mass_min=232.085&mass_max=232.105
3762	2.7453	0.00015474	0.000320139	1.10971	0.564873	343.153	http://metlin.scripps.edu/metabo_list.php?mass_min=342.143&mass_max=342.163
7610	12.1741	0.00137564	0.00192592	1.96424	0.582765	404.109	http://metlin.scripps.edu/metabo_list.php?mass_min=403.099&mass_max=403.119
2437	1.95511	0.000257832	0.000700074	1.89268	0.589468	373.277	http://metlin.scripps.edu/metabo_list.php?mass_min=372.267&mass_max=372.287
17799	1.1129	0.0023189	0.00302203	2.29761	0.596791	301.22	http://metlin.scripps.edu/metabo_list.php?mass_min=300.21&mass_max=300.23
7250	0.885583	0.00345803	0.0112405	7.27646	0.60092	553.324	http://metlin.scripps.edu/metabo_list.php?mass_min=552.314&mass_max=552.334
7722	1.49955	0.000221063	0.000555591	1.52372	0.606469	523.308	http://metlin.scripps.edu/metabo_list.php?mass_min=522.298&mass_max=522.318
3168	3.19042	9.3629e-05	0.000237141	1.0833	0.613935	263.046	http://metlin.scripps.edu/metabo_list.php?mass_min=262.036&mass_max=262.056
8727	3.90895	0.0034569	0.00608441	4.33493	0.624231	495.313	http://metlin.scripps.edu/metabo_list.php?mass_min=494.303&mass_max=494.323
5858	1.07863	0.00356149	0.00611896	4.49706	0.626176	329.252	http://metlin.scripps.edu/metabo_list.php?mass_min=328.242&mass_max=328.262
16651	1.26047	0.000924855	0.00112555	1.24375	0.629903	293.215	http://metlin.scripps.edu/metabo_list.php?mass_min=292.205&mass_max=292.225
2146	0.713317	0.00109826	0.00202413	2.81759	0.630684	311.171	http://metlin.scripps.edu/metabo_list.php?mass_min=310.161&mass_max=310.181
3295	2.53592	6.33095e-05	0.000257864	1.27057	0.638742	485.33	http://metlin.scripps.edu/metabo_list.php?mass_min=484.32&mass_max=484.34
3148	1.81077	0.000119656	0.000411946	1.56365	0.64332	523.308	http://metlin.scripps.edu/metabo_list.php?mass_min=522.298&mass_max=522.318
4712	3.26886	7.29482e-05	0.000423121	1.63154	0.643859	563.272	http://metlin.scripps.edu/metabo_list.php?mass_min=562.262&mass_max=562.282
2156	1.14592	0.000315891	0.000607063	1.52069	0.650985	399.151	http://metlin.scripps.edu/metabo_list.php?mass_min=398.141&mass_max=398.161
5992	1.10257	0.00590507	0.0103493	6.18262	0.653664	327.236	http://metlin.scripps.edu/metabo_list.php?mass_min=326.226&mass_max=326.246
7918	0.947483	0.000158559	0.000332521	1.17953	0.666362	176.037	http://metlin.scripps.edu/metabo_list.php?mass_min=175.027&mass_max=175.047
4299	3.93982	0.00399345	0.00840408	5.89487	0.667435	493.298	http://metlin.scripps.edu/metabo_list.php?mass_min=492.288&mass_max=492.308
9707	0.650333	0.000360992	0.000863633	2.07958	0.66782	491.324	http://metlin.scripps.edu/metabo_list.php?mass_min=490.314&mass_max=490.334
9077	4.3138	0.00015248	0.000415564	1.48672	0.669703	523.31	http://metlin.scripps.edu/metabo_list.php?mass_min=522.3&mass_max=522.32
11976	0.8853	0.0248646	0.0341346	8.77212	0.679059	355.079	http://metlin.scripps.edu/metabo_list.php?mass_min=354.069&mass_max=354.089
13315	4.43507	9.82433e-05	0.000363872	1.43678	0.681012	315.111	http://metlin.scripps.edu/metabo_list.php?mass_min=314.101&mass_max=314.121
2740	0.953483	8.00908e-05	0.000265275	1.28345	0.691838	629.226	http://metlin.scripps.edu/metabo_list.php?mass_min=628.216&mass_max=628.236
4539	4.01012	0.00037698	0.00108591	2.40059	0.693062	491.282	http://metlin.scripps.edu/metabo_list.php?mass_min=490.272&mass_max=490.292
5615	6.72622	9.13972e-05	0.00024709	1.14555	0.694911	227.131	http://metlin.scripps.edu/metabo_list.php?mass_min=226.121&mass_max=226.141
4017	0.733317	0.000847919	0.002571	3.75295	0.698268	549.293	http://metlin.scripps.edu/metabo_list.php?mass_min=548.283&mass_max=548.303
15006	0.648567	0.000679129	0.00168958	2.99652	0.709074	493.339	http://metlin.scripps.edu/metabo_list.php?mass_min=492.329&mass_max=492.349
5701	4.0664	0.000139415	0.000257718	1.05319	0.711778	577.379	http://metlin.scripps.edu/metabo_list.php?mass_min=576.369&mass_max=576.389
13923	0.649167	0.000390493	0.000858351	2.04991	0.728274	479.324	http://metlin.scripps.edu/metabo_list.php?mass_min=478.314&mass_max=478.334
4367	1.65687	0.000165151	0.000371864	1.32319	0.730849	537.324	http://metlin.scripps.edu/metabo_list.php?mass_min=536.314&mass_max=536.334
3602	1.12165	0.000188367	0.000368258	1.27191	0.736588	559.477	http://metlin.scripps.edu/metabo_list.php?mass_min=558.467&mass_max=558.487
12406	5.40385	0.000144427	0.000262909	1.05099	0.746019	464.319	http://metlin.scripps.edu/metabo_list.php?mass_min=463.309&mass_max=463.329
1232	2.96885	0.000176887	0.000337945	1.2762	0.751467	407.177	http://metlin.scripps.edu/metabo_list.php?mass_min=406.167&mass_max=406.187
1218	3.3065	7.78347e-05	0.000383157	1.70234	0.755767	333.136	http://metlin.scripps.edu/metabo_list.php?mass_min=332.126&mass_max=332.146
9163	0.98195	0.00054798	0.000978746	2.058	0.763909	121.03	http://metlin.scripps.edu/metabo_list.php?mass_min=120.02&mass_max=120.04
2545	0.658883	0.000344781	0.000771244	1.97879	0.766255	533.298	http://metlin.scripps.edu/metabo_list.php?mass_min=532.288&mass_max=532.308
1375	0.949817	0.0112509	0.0229513	10.7421	0.771622	314.11	http://metlin.scripps.edu/metabo_list.php?mass_min=313.1&mass_max=313.12
1735	8.91817	8.7881e-05	0.000200999	1.08217	0.780938	116.073	http://metlin.scripps.edu/metabo_list.php?mass_min=115.063&mass_max=115.083
381	0.703667	0.0012809	0.00224197	3.12265	0.794071	325.187	http://metlin.scripps.edu/metabo_list.php?mass_min=324.177&mass_max=324.197
975	0.933533	9.99303e-05	0.000362512	1.58816	0.795398	515.378	http://metlin.scripps.edu/metabo_list.php?mass_min=514.368&mass_max=514.388
446	0.693333	0.000168266	0.00026605	1.00256	0.801757	340.205	http://metlin.scripps.edu/metabo_list.php?mass_min=339.195&mass_max=339.215
1340	7.56553	0.000189981	0.000500468	1.80629	0.804037	164.074	http://metlin.scripps.edu/metabo_list.php?mass_min=163.064&mass_max=163.084
5782	11.8923	0.000446861	0.000712183	1.59519	0.804964	495.175	http://metlin.scripps.edu/metabo_list.php?mass_min=494.165&mass_max=494.185
1300	4.2171	1.51117e-05	0.000129531	1.09315	0.806176	551.363	http://metlin.scripps.edu/metabo_list.php?mass_min=550.353&mass_max=550.373
1236	7.74592	0.000401699	0.00111202	2.73908	0.806773	130.089	http://metlin.scripps.edu/metabo_list.php?mass_min=129.079&mass_max=129.099
913	1.854	0.000242991	0.000546109	1.77983	0.808479	283.078	http://metlin.scripps.edu/metabo_list.php?mass_min=282.068&mass_max=282.088
1104	8.10105	0.000300874	0.00086189	2.4469	0.809882	130.089	http://metlin.scripps.edu/metabo_list.php?mass_min=129.079&mass_max=129.099
1150	0.875467	8.76302e-05	0.000227435	1.18919	0.810205	670.195	http://metlin.scripps.edu/metabo_list.php?mass_min=669.185&mass_max=669.205
787	0.753983	0.00542264	0.0187763	11.4382	0.811109	535.314	http://metlin.scripps.edu/metabo_list.php?mass_min=534.304&mass_max=534.324
881	8.97962	0.000130874	0.000289848	1.30439	0.814986	180.068	http://metlin.scripps.edu/metabo_list.php?mass_min=179.058&mass_max=179.078
12644	7.26705	0.000717231	0.00147353	2.72823	0.820202	222.043	http://metlin.scripps.edu/metabo_list.php?mass_min=221.033&mass_max=221.053
656	4.02658	0.000167855	0.000435808	1.68768	0.841646	407.177	http://metlin.scripps.edu/metabo_list.php?mass_min=406.167&mass_max=406.187
1842	2.37282	5.90562e-05	0.000153406	1.00644	0.858703	245.031	http://metlin.scripps.edu/metabo_list.php?mass_min=244.021&mass_max=244.041
213	2.05472	6.16333e-06	0.000178701	1.38986	0.875915	370.136	http://metlin.scripps.edu/metabo_list.php?mass_min=369.126&mass_max=369.146
13	1.18467	3.54833e-05	0.000142355	1.10391	0.893765	522.33	http://metlin.scripps.edu/metabo_list.php?mass_min=521.32&mass_max=521.34
71	1.15622	8.90833e-06	0.000132862	1.19211	0.898497	482.188	http://metlin.scripps.edu/metabo_list.php?mass_min=481.178&mass_max=481.198
30	2.86882	8.745e-06	0.000144655	1.26687	0.902917	362.167	http://metlin.scripps.edu/metabo_list.php?mass_min=361.157&mass_max=361.177
628	1.12495	0.0788793	0.108438	18.4687	0.903817	279.236	http://metlin.scripps.edu/metabo_list.php?mass_min=278.226&mass_max=278.246
23	2.63147	7.40333e-06	0.000135632	1.25043	0.95407	364.182	http://metlin.scripps.edu/metabo_list.php?mass_min=363.172&mass_max=363.192
12070	5.5433	5.82e-05	0.000238152	1.46361	0.959075	206.048	http://metlin.scripps.edu/metabo_list.php?mass_min=205.038&mass_max=205.058

## Sheet: LC-MS(ESI+)
ID	RT(min）	Mean-Landrace	Mean-Meihua	VIP	︱p(corr)︱	M/Z	Metlin	Matched compounds
6959	1.92688	4.49e-05	0.000269786	1.61983	0.588964	164.093	http://metlin.scripps.edu/metabo_list.php?mass_min=163.083&mass_max=163.103	1H-Purin-6-amine, N,N-dimethyl-Aminobutyrate
2968	11.6188	0.00147378	0.00286351	3.80601	0.579637	101.06	http://metlin.scripps.edu/metabo_list.php?mass_min=100.05&mass_max=100.07	2-Butenoic acid
929	6.67858	0.00105325	0.00224279	3.75296	0.531828	152.057	http://metlin.scripps.edu/metabo_list.php?mass_min=151.047&mass_max=151.067	2-Hydroxyadenine
8637	7.71052	0.000760285	0.000396652	2.03021	0.545726	162.055	http://metlin.scripps.edu/metabo_list.php?mass_min=161.045&mass_max=161.065	2-Indolecarboxylic acid
12933	7.0601	0.00121012	0.000969871	1.67021	0.674585	202.045	http://metlin.scripps.edu/metabo_list.php?mass_min=201.035&mass_max=201.055	3-Hydroxybenzoate
2688	3.95592	0.000141681	0.000295871	1.28956	0.599157	247.057	http://metlin.scripps.edu/metabo_list.php?mass_min=246.047&mass_max=246.067	3-Hydroxybutyric acid
1027	8.95645	0.000148586	0.00029097	1.43044	0.761824	165.055	http://metlin.scripps.edu/metabo_list.php?mass_min=164.045&mass_max=164.065	3-Mercapto-2-butanone
4529	10.7132	0.000571072	0.00101013	2.07103	0.593309	146.093	http://metlin.scripps.edu/metabo_list.php?mass_min=145.083&mass_max=145.103	4-Guanidinobutyric acid
2626	11.6217	0.00167836	0.00427489	5.46205	0.627899	118.086	http://metlin.scripps.edu/metabo_list.php?mass_min=117.076&mass_max=117.096	5-Aminopentanoic acid
10197	11.3929	0.00689022	0.00420787	5.50725	0.597001	146.119	http://metlin.scripps.edu/metabo_list.php?mass_min=145.109&mass_max=145.129	Acetylcholine
9459	4.50435	0.00127207	0.010711	10.7645	0.659733	136.062	http://metlin.scripps.edu/metabo_list.php?mass_min=135.052&mass_max=135.072	Adenine
2685	9.05127	0.00104907	0.000471274	2.65383	0.597102	162.113	http://metlin.scripps.edu/metabo_list.php?mass_min=161.103&mass_max=161.123	Betaine aldehyde
5189	7.02357	0.000325994	0.000176362	1.44061	0.791624	244.093	http://metlin.scripps.edu/metabo_list.php?mass_min=243.083&mass_max=243.103	Cytidine
4177	7.02393	0.000728622	0.00039559	2.17035	0.8163	112.05	http://metlin.scripps.edu/metabo_list.php?mass_min=111.04&mass_max=111.06	Cytosine
7291	8.37127	0.000856088	0.00026771	2.54301	0.575935	118.086	http://metlin.scripps.edu/metabo_list.php?mass_min=117.076&mass_max=117.096	DL-Norvaline
830	8.9558	0.000145367	0.000272222	1.32803	0.74421	136.076	http://metlin.scripps.edu/metabo_list.php?mass_min=135.066&mass_max=135.086	Dopamine
3100	9.50385	0.000792095	0.00157409	2.95699	0.593271	116.071	http://metlin.scripps.edu/metabo_list.php?mass_min=115.061&mass_max=115.081	D-Proline
6541	0.86905	0.000701769	0.00050733	1.50832	0.65965	338.341	http://metlin.scripps.edu/metabo_list.php?mass_min=337.331&mass_max=337.351	Erucamide
2557	11.6267	0.000153283	0.000299102	1.26127	0.603489	83.0489	http://metlin.scripps.edu/metabo_list.php?mass_min=82.039&mass_max=82.059	Glutaraldehyde
223	8.80625	8.55865e-05	0.000209648	1.35118	0.73756	269.16	http://metlin.scripps.edu/metabo_list.php?mass_min=268.15&mass_max=268.17	His-Ile
4878	3.97257	0.00013011	0.000336628	1.49293	0.606084	235.119	http://metlin.scripps.edu/metabo_list.php?mass_min=234.109&mass_max=234.129	His-Pro
4292	7.14275	0.000668175	0.00149065	3.29598	0.68484	229.155	http://metlin.scripps.edu/metabo_list.php?mass_min=228.145&mass_max=228.165	Ile-Pro
3542	10.6485	0.00116334	0.00309215	4.59919	0.646733	162.113	http://metlin.scripps.edu/metabo_list.php?mass_min=161.103&mass_max=161.123	L-Carnitine
1302	2.92282	0.000295329	0.000183817	1.20243	0.666648	140.082	http://metlin.scripps.edu/metabo_list.php?mass_min=139.072&mass_max=139.092	L-Citrulline
3088	12.9237	0.000219112	0.000835254	2.5701	0.619802	250.129	http://metlin.scripps.edu/metabo_list.php?mass_min=249.119&mass_max=249.139	Levulinic acid
489	11.3209	0.00014348	0.000229849	1.04735	0.610028	147.076	http://metlin.scripps.edu/metabo_list.php?mass_min=146.066&mass_max=146.086	L-Glutamine
6466	1.96641	0.000442398	6.17e-05	2.05897	0.617141	359.294	http://metlin.scripps.edu/metabo_list.php?mass_min=358.284&mass_max=358.304	Lithocholic acid
27367	9.5367	0.000137675	0.000504006	1.89764	0.515471	231.134	http://metlin.scripps.edu/metabo_list.php?mass_min=230.124&mass_max=230.144	L-Proline
710	8.95502	0.000173333	0.000312723	1.40856	0.759244	182.081	http://metlin.scripps.edu/metabo_list.php?mass_min=181.071&mass_max=181.091	L-Tyrosine
4019	16.8626	0.000128054	0.000286639	1.35231	0.66845	260.197	http://metlin.scripps.edu/metabo_list.php?mass_min=259.187&mass_max=259.207	Lys-Leu
2195	5.6671	0.000117308	4.6e-05	1.00886	0.712409	504.305	http://metlin.scripps.edu/metabo_list.php?mass_min=503.295&mass_max=503.315	LysoPE(20:3n6/0:0)
506	14.627	0.000314194	0.000629434	2.1594	0.799666	244.166	http://metlin.scripps.edu/metabo_list.php?mass_min=243.156&mass_max=243.176	Lys-Pro
6011	4.43358	0.000482101	0.000331464	1.3119	0.575485	313.274	http://metlin.scripps.edu/metabo_list.php?mass_min=312.264&mass_max=312.284	Monopalmitin
3107	10.1657	0.000572109	0.00123815	2.55803	0.601628	131.118	http://metlin.scripps.edu/metabo_list.php?mass_min=130.108&mass_max=130.128	N-Acetylputrescine
9111	1.69535	0.00126788	0.000146998	3.28287	0.528258	123.055	http://metlin.scripps.edu/metabo_list.php?mass_min=122.045&mass_max=122.065	Nicotinamide
5099	8.19502	0.000300984	0.000192781	1.12504	0.615813	200.047	http://metlin.scripps.edu/metabo_list.php?mass_min=199.037&mass_max=199.057	p-Chlorophenylalanine
2293	5.675	0.00170156	0.000719442	3.80258	0.740223	482.326	http://metlin.scripps.edu/metabo_list.php?mass_min=481.316&mass_max=481.336	LysoPE(20:3/0:0)
11974	6.88993	0.000368946	0.000720101	1.87255	0.549829	263.139	http://metlin.scripps.edu/metabo_list.php?mass_min=262.129&mass_max=262.149	Phe-Pro
2199	7.02095	2.05667e-05	0.000125038	1.14398	0.692324	231.112	http://metlin.scripps.edu/metabo_list.php?mass_min=230.102&mass_max=230.122	Phe-Thr
3303	8.19602	1.605e-05	9.76e-05	1.00549	0.696012	265.154	http://metlin.scripps.edu/metabo_list.php?mass_min=264.144&mass_max=264.164	Phe-Val
730	3.57397	0.000224423	6.1e-05	1.59896	0.797251	300.289	http://metlin.scripps.edu/metabo_list.php?mass_min=299.279&mass_max=299.299	Phytosphingosine
2987	10.1463	0.000282291	0.000105371	1.56513	0.747367	124.039	http://metlin.scripps.edu/metabo_list.php?mass_min=123.029&mass_max=123.049	Picolinic acid
4261	8.55597	6.26833e-05	0.000205018	1.27253	0.610887	215.139	http://metlin.scripps.edu/metabo_list.php?mass_min=214.129&mass_max=214.149	Pro-Val
3778	8.36452	0.00109624	0.0002693	3.27502	0.711236	72.0808	http://metlin.scripps.edu/metabo_list.php?mass_min=71.071&mass_max=71.091	Pyrrolidine
2504	3.70473	0.000463242	0.000107942	2.26242	0.749506	302.305	http://metlin.scripps.edu/metabo_list.php?mass_min=301.295&mass_max=301.315	Sphinganine
2857	1.38912	0.000699651	0.000495068	1.65239	0.744532	302.305	http://metlin.scripps.edu/metabo_list.php?mass_min=301.295&mass_max=301.315	Stearic acid
1254	0.867092	0.000142443	7.24e-05	1.05204	0.819842	466.295	http://metlin.scripps.edu/metabo_list.php?mass_min=465.285&mass_max=465.305	Taurolithocholic acid
1478	7.54427	0.00143323	0.00322163	4.91784	0.725412	120.081	http://metlin.scripps.edu/metabo_list.php?mass_min=119.071&mass_max=119.091	Tyramine
1987	3.19622	0.000185706	0.000406481	1.53721	0.547472	113.034	http://metlin.scripps.edu/metabo_list.php?mass_min=112.024&mass_max=112.044	Uracil
773	4.71187	0.000297555	7.74e-05	1.75393	0.812378	392.314	http://metlin.scripps.edu/metabo_list.php?mass_min=391.304&mass_max=391.324	Ursodeoxycholic acid
303	9.83312	0.000382904	8.33e-05	2.32635	0.949792	256.082	http://metlin.scripps.edu/metabo_list.php?mass_min=255.072&mass_max=255.092
318	0.880858	0.00112763	6.53e-05	4.41792	0.947475	309.159	http://metlin.scripps.edu/metabo_list.php?mass_min=308.149&mass_max=308.169
320	0.875183	0.00389266	0.000214904	8.16935	0.934822	365.222	http://metlin.scripps.edu/metabo_list.php?mass_min=364.212&mass_max=364.232
5	0.873917	0.000510038	0.000212253	2.31012	0.93241	462.298	http://metlin.scripps.edu/metabo_list.php?mass_min=461.288&mass_max=461.308
2	0.91205	0.000129015	5.67e-05	1.13543	0.927016	501.273	http://metlin.scripps.edu/metabo_list.php?mass_min=500.263&mass_max=500.283
98	0.990633	0.000240513	7.09e-05	1.72276	0.922126	277.133	http://metlin.scripps.edu/metabo_list.php?mass_min=276.123&mass_max=276.143
785	9.72192	0.000124819	3.09e-05	1.27965	0.916965	294.037	http://metlin.scripps.edu/metabo_list.php?mass_min=293.027&mass_max=293.047
243	0.831617	0.000772867	0.000290286	2.88976	0.913619	385.346	http://metlin.scripps.edu/metabo_list.php?mass_min=384.336&mass_max=384.356
8	0.833933	0.0101785	0.00563865	8.95123	0.909007	405.254	http://metlin.scripps.edu/metabo_list.php?mass_min=404.244&mass_max=404.264
63	1.06645	0.000299937	4.75e-05	2.10079	0.894537	385.344	http://metlin.scripps.edu/metabo_list.php?mass_min=384.334&mass_max=384.354
11	0.8567	0.000546599	0.00019515	2.47032	0.877633	425.376	http://metlin.scripps.edu/metabo_list.php?mass_min=424.366&mass_max=424.386
159	1.04542	0.000227664	0.00014404	1.19144	0.873721	533.3	http://metlin.scripps.edu/metabo_list.php?mass_min=532.29&mass_max=532.31
389	4.70887	0.000173316	4.52e-05	1.38232	0.85942	247.169	http://metlin.scripps.edu/metabo_list.php?mass_min=246.159&mass_max=246.179
21	10.6628	0.000412466	0.000132091	2.20118	0.848077	118.086	http://metlin.scripps.edu/metabo_list.php?mass_min=117.076&mass_max=117.096
697	4.71362	0.000118804	2.68e-05	1.15913	0.837459	786.091	http://metlin.scripps.edu/metabo_list.php?mass_min=785.081&mass_max=785.101
313	4.46672	0.000563859	0.000157288	2.4262	0.837206	410.326	http://metlin.scripps.edu/metabo_list.php?mass_min=409.316&mass_max=409.336
535	0.895583	0.00081447	0.000244579	3.03847	0.833921	375.206	http://metlin.scripps.edu/metabo_list.php?mass_min=374.196&mass_max=374.216
3246	7.02393	0.000726468	0.000424732	2.08956	0.832224	266.075	http://metlin.scripps.edu/metabo_list.php?mass_min=265.065&mass_max=265.085
509	4.70172	0.001051	0.000275392	3.34173	0.829092	339.268	http://metlin.scripps.edu/metabo_list.php?mass_min=338.258&mass_max=338.278
977	1.28723	0.000217788	0.000114855	1.26724	0.828821	455.35	http://metlin.scripps.edu/metabo_list.php?mass_min=454.34&mass_max=454.36
1684	1.23695	0.00163509	0.000798499	3.52103	0.828588	410.233	http://metlin.scripps.edu/metabo_list.php?mass_min=409.223&mass_max=409.243
554	4.70972	0.000223794	6.11e-05	1.52419	0.825938	356.163	http://metlin.scripps.edu/metabo_list.php?mass_min=355.153&mass_max=355.173
588	4.70907	0.000320202	9.47e-05	1.79458	0.822852	275.2	http://metlin.scripps.edu/metabo_list.php?mass_min=274.19&mass_max=274.21
83	0.884917	0.000355904	0.000113686	1.99376	0.822479	399.324	http://metlin.scripps.edu/metabo_list.php?mass_min=398.314&mass_max=398.334
608	4.70907	0.0530406	0.013383	23.7633	0.821292	357.28	http://metlin.scripps.edu/metabo_list.php?mass_min=356.27&mass_max=356.29
1528	1.27977	0.00143161	8.8e-05	4.52692	0.82037	146.06	http://metlin.scripps.edu/metabo_list.php?mass_min=145.05&mass_max=145.07
770	4.71172	0.0011143	0.000257387	3.48167	0.81983	785.591	http://metlin.scripps.edu/metabo_list.php?mass_min=784.581&mass_max=784.601
517	4.4544	0.000149357	4.59e-05	1.2076	0.819693	375.288	http://metlin.scripps.edu/metabo_list.php?mass_min=374.278&mass_max=374.298
652	0.91795	0.000194112	0.000116483	1.10325	0.819409	294.185	http://metlin.scripps.edu/metabo_list.php?mass_min=293.175&mass_max=293.195
520	4.7087	0.000177683	4.72e-05	1.36128	0.819076	175.148	http://metlin.scripps.edu/metabo_list.php?mass_min=174.138&mass_max=174.158
1932	1.25835	0.000517965	0.000165463	2.38379	0.818125	527.154	http://metlin.scripps.edu/metabo_list.php?mass_min=526.144&mass_max=526.164
592	4.71002	0.000593339	0.000156362	2.48792	0.818063	221.153	http://metlin.scripps.edu/metabo_list.php?mass_min=220.143&mass_max=220.163
659	4.70907	0.00100501	0.000265775	3.22947	0.816348	375.288	http://metlin.scripps.edu/metabo_list.php?mass_min=374.278&mass_max=374.298
569	0.832733	0.000673162	0.000291086	2.50055	0.815164	445.284	http://metlin.scripps.edu/metabo_list.php?mass_min=444.274&mass_max=444.294
1806	4.77423	0.000410007	0.000125243	2.01377	0.807625	529.337	http://metlin.scripps.edu/metabo_list.php?mass_min=528.327&mass_max=528.347
4782	7.02175	0.000250953	0.00012051	1.34825	0.805594	509.16	http://metlin.scripps.edu/metabo_list.php?mass_min=508.15&mass_max=508.17
4351	7.02175	0.000422248	0.000172447	1.86884	0.795065	487.177	http://metlin.scripps.edu/metabo_list.php?mass_min=486.167&mass_max=486.187
3776	1.24457	0.00070327	0.000140687	2.88616	0.789481	646.54	http://metlin.scripps.edu/metabo_list.php?mass_min=645.53&mass_max=645.55
1464	2.74728	0.00107394	0.000207337	3.51548	0.783711	300.289	http://metlin.scripps.edu/metabo_list.php?mass_min=299.279&mass_max=299.299
1092	4.44105	0.00132552	0.00039118	3.53734	0.782056	357.279	http://metlin.scripps.edu/metabo_list.php?mass_min=356.269&mass_max=356.289
954	4.42988	0.000472535	0.000230193	1.86526	0.781534	507.27	http://metlin.scripps.edu/metabo_list.php?mass_min=506.26&mass_max=506.28
963	4.7076	0.000115198	3.31e-05	1.05087	0.779665	207.137	http://metlin.scripps.edu/metabo_list.php?mass_min=206.127&mass_max=206.147
2935	2.46717	0.000270333	0.000149904	1.35084	0.75451	194.104	http://metlin.scripps.edu/metabo_list.php?mass_min=193.093&mass_max=193.113
2640	5.16288	0.00010196	2.78e-05	1.0354	0.752464	334.164	http://metlin.scripps.edu/metabo_list.php?mass_min=333.154&mass_max=333.174
1821	10.0472	0.000396537	0.000120805	2.03345	0.751164	466.16	http://metlin.scripps.edu/metabo_list.php?mass_min=465.15&mass_max=465.17
1425	0.849517	0.00693766	0.00194072	8.56145	0.750809	403.238	http://metlin.scripps.edu/metabo_list.php?mass_min=402.228&mass_max=402.248
5022	1.10547	0.000315082	0.000133285	1.63384	0.744134	331.081	http://metlin.scripps.edu/metabo_list.php?mass_min=330.071&mass_max=330.091
3120	1.28561	0.000276279	8.93e-05	1.62143	0.742907	299.093	http://metlin.scripps.edu/metabo_list.php?mass_min=298.083&mass_max=298.103
3423	2.21552	0.000465178	0.00014521	2.05948	0.734725	173.128	http://metlin.scripps.edu/metabo_list.php?mass_min=172.118&mass_max=172.138
2465	1.07897	0.000816455	0.000217492	2.9089	0.733758	344.315	http://metlin.scripps.edu/metabo_list.php?mass_min=343.305&mass_max=343.325
956	0.8704	0.000849291	0.000556873	2.00114	0.732585	427.356	http://metlin.scripps.edu/metabo_list.php?mass_min=426.346&mass_max=426.366
2113	2.74682	0.00257381	0.00075056	4.99225	0.732299	282.279	http://metlin.scripps.edu/metabo_list.php?mass_min=281.269&mass_max=281.289
4233	8.33333	0.00289329	0.000912219	5.22594	0.731228	593.334	http://metlin.scripps.edu/metabo_list.php?mass_min=592.324&mass_max=592.344
2995	1.00642	0.00187945	0.000434115	4.44858	0.73016	295.144	http://metlin.scripps.edu/metabo_list.php?mass_min=294.134&mass_max=294.154
2810	3.6542	0.000175539	3.6e-05	1.41082	0.726704	316.32	http://metlin.scripps.edu/metabo_list.php?mass_min=315.31&mass_max=315.33
933	3.95727	0.000220651	0.000113775	1.22718	0.725549	334.216	http://metlin.scripps.edu/metabo_list.php?mass_min=333.206&mass_max=333.226
2261	0.906417	0.000286992	0.000126947	1.47149	0.718509	293.128	http://metlin.scripps.edu/metabo_list.php?mass_min=292.118&mass_max=292.138
1197	3.17583	0.000374217	0.00014742	1.83629	0.715793	317.268	http://metlin.scripps.edu/metabo_list.php?mass_min=316.258&mass_max=316.278
5471	0.923117	0.000225743	0.000102924	1.26529	0.707389	307.107	http://metlin.scripps.edu/metabo_list.php?mass_min=306.097&mass_max=306.117
3203	4.5074	0.000171892	8.32e-05	1.11905	0.703868	453.26	http://metlin.scripps.edu/metabo_list.php?mass_min=452.25&mass_max=452.27
1074	9.0121	0.00203103	0.000929447	3.97348	0.702999	141.066	http://metlin.scripps.edu/metabo_list.php?mass_min=140.056&mass_max=140.076
9337	7.0601	0.00429132	0.00329373	3.43195	0.690573	200.048	http://metlin.scripps.edu/metabo_list.php?mass_min=199.038&mass_max=199.058
3698	3.78573	0.000365073	8.81e-05	1.92128	0.68791	288.29	http://metlin.scripps.edu/metabo_list.php?mass_min=287.28&mass_max=287.3
8664	1.12508	0.00029008	0.000132484	1.34006	0.684257	311.139	http://metlin.scripps.edu/metabo_list.php?mass_min=310.129&mass_max=310.149
7131	2.22607	0.000239144	0.000135968	1.08414	0.673655	114.091	http://metlin.scripps.edu/metabo_list.php?mass_min=113.081&mass_max=113.101
6299	1.73593	0.000489537	0.00037915	1.16508	0.664015	302.305	http://metlin.scripps.edu/metabo_list.php?mass_min=301.295&mass_max=301.315
11679	7.05845	0.00537829	0.00412103	3.71762	0.663731	154.042	http://metlin.scripps.edu/metabo_list.php?mass_min=153.032&mass_max=153.052
3581	6.65225	0.000183688	0.000103839	1.03568	0.662906	319.165	http://metlin.scripps.edu/metabo_list.php?mass_min=318.155&mass_max=318.175
1968	6.95892	0.000173309	8.43e-05	1.01633	0.662483	373.273	http://metlin.scripps.edu/metabo_list.php?mass_min=372.263&mass_max=372.283
4968	1.08837	0.000375095	0.000105453	1.83115	0.662291	330.3	http://metlin.scripps.edu/metabo_list.php?mass_min=329.29&mass_max=329.31
10165	5.71817	0.000986511	0.000653126	2.06842	0.662065	480.309	http://metlin.scripps.edu/metabo_list.php?mass_min=479.299&mass_max=479.319
3931	10.9729	0.000181191	4.65e-05	1.30337	0.66069	267.12	http://metlin.scripps.edu/metabo_list.php?mass_min=266.11&mass_max=266.13
5031	4.4994	0.00036068	0.000189913	1.48087	0.657998	279.232	http://metlin.scripps.edu/metabo_list.php?mass_min=278.222&mass_max=278.242
18668	1.30015	0.00155618	0.00126539	1.81347	0.646552	102.128	http://metlin.scripps.edu/metabo_list.php?mass_min=101.118&mass_max=101.138
2353	1.25745	0.00032213	8.33e-05	1.70626	0.645154	373.273	http://metlin.scripps.edu/metabo_list.php?mass_min=372.263&mass_max=372.283
5311	4.48663	0.000562017	0.000279933	1.89643	0.643768	297.242	http://metlin.scripps.edu/metabo_list.php?mass_min=296.232&mass_max=296.252
3115	0.942583	0.000841114	0.00058894	1.80746	0.641539	351.252	http://metlin.scripps.edu/metabo_list.php?mass_min=350.242&mass_max=350.262
4283	8.05383	0.00448137	0.00294631	4.48567	0.632563	148.134	http://metlin.scripps.edu/metabo_list.php?mass_min=147.124&mass_max=147.144
9488	10.8062	0.00104782	0.000834782	1.47964	0.626375	234.918	http://metlin.scripps.edu/metabo_list.php?mass_min=233.908&mass_max=233.928
6739	4.92135	0.000112985	2.66e-05	1.0056	0.626016	577.232	http://metlin.scripps.edu/metabo_list.php?mass_min=576.223&mass_max=576.243
3420	7.95105	0.00388295	0.00162592	5.32183	0.619292	132.103	http://metlin.scripps.edu/metabo_list.php?mass_min=131.093&mass_max=131.113
20010	1.4629	0.0317104	0.0239439	8.81086	0.613748	274.275	http://metlin.scripps.edu/metabo_list.php?mass_min=273.265&mass_max=273.285
12009	10.804	0.000789232	0.000641822	1.2052	0.611778	274.91	http://metlin.scripps.edu/metabo_list.php?mass_min=273.9&mass_max=273.92
29866	0.9578	0.0036092	0.00323691	2.06087	0.610994	432.238	http://metlin.scripps.edu/metabo_list.php?mass_min=431.228&mass_max=431.248
5634	5.50752	0.00255693	0.000900962	4.4327	0.609993	144.081	http://metlin.scripps.edu/metabo_list.php?mass_min=143.071&mass_max=143.091
9929	7.70703	0.000378532	0.000179323	1.57926	0.600424	208.061	http://metlin.scripps.edu/metabo_list.php?mass_min=207.051&mass_max=207.071
4850	1.22908	0.000179577	8.92e-05	1.01229	0.595323	674.568	http://metlin.scripps.edu/metabo_list.php?mass_min=673.558&mass_max=673.578
11817	5.7654	0.000798093	0.000558075	1.69671	0.5947	478.293	http://metlin.scripps.edu/metabo_list.php?mass_min=477.283&mass_max=477.303
7216	2.23923	0.000328739	5.17e-05	1.72393	0.594561	359.294	http://metlin.scripps.edu/metabo_list.php?mass_min=358.284&mass_max=358.304
5942	5.26717	0.00127245	0.000931528	2.06305	0.590738	379.296	http://metlin.scripps.edu/metabo_list.php?mass_min=378.286&mass_max=378.306
3780	3.1841	0.000241523	0.000100802	1.33599	0.585802	496.347	http://metlin.scripps.edu/metabo_list.php?mass_min=495.337&mass_max=495.357
3244	1.93818	0.000244389	0.000160222	1.00569	0.584961	315.253	http://metlin.scripps.edu/metabo_list.php?mass_min=314.243&mass_max=314.263
3894	2.81303	0.000775827	0.000418463	1.97657	0.581614	391.284	http://metlin.scripps.edu/metabo_list.php?mass_min=390.274&mass_max=390.294
4775	8.70967	0.00101879	0.000585179	2.17454	0.567197	126.022	http://metlin.scripps.edu/metabo_list.php?mass_min=125.012&mass_max=125.032
7027	12.6697	0.000134887	2.9e-05	1.06709	0.564356	497.146	http://metlin.scripps.edu/metabo_list.php?mass_min=496.136&mass_max=496.156
21090	1.98942	0.000677301	0.000555194	1.11934	0.561609	246.243	http://metlin.scripps.edu/metabo_list.php?mass_min=245.233&mass_max=245.253
14146	0.831617	0.000445215	0.000335863	1.12247	0.557946	417.252	http://metlin.scripps.edu/metabo_list.php?mass_min=416.242&mass_max=416.262
4104	1.26033	0.000206589	6.72e-05	1.21977	0.555235	688.548	http://metlin.scripps.edu/metabo_list.php?mass_min=687.538&mass_max=687.558
3505	1.23777	0.000177164	5.73e-05	1.12812	0.550351	670.539	http://metlin.scripps.edu/metabo_list.php?mass_min=669.529&mass_max=669.549
6821	4.21527	0.0013158	0.000583123	2.726	0.546487	184.065	http://metlin.scripps.edu/metabo_list.php?mass_min=183.055&mass_max=183.075
32763	0.945417	0.00157901	0.00141498	1.22223	0.537415	460.268	http://metlin.scripps.edu/metabo_list.php?mass_min=459.258&mass_max=459.278
7164	0.886717	0.000348689	0.000210216	1.15566	0.520451	275.117	http://metlin.scripps.edu/metabo_list.php?mass_min=274.107&mass_max=274.127
7378	11.3074	0.000387143	0.000246325	1.13995	0.513195	250.155	http://metlin.scripps.edu/metabo_list.php?mass_min=249.145&mass_max=249.165
8978	0.986633	0.000714494	0.000536869	1.39815	0.512541	442.248	http://metlin.scripps.edu/metabo_list.php?mass_min=441.238&mass_max=441.258
11327	4.11187	0.000894761	0.000488757	2.03079	0.508514	455.277	http://metlin.scripps.edu/metabo_list.php?mass_min=454.267&mass_max=454.287
9762	5.56035	0.000193172	6.98e-05	1.09518	0.507772	424.281	http://metlin.scripps.edu/metabo_list.php?mass_min=423.271&mass_max=423.291
12424	11.7602	0.000204047	7.82e-05	1.06845	0.506876	123.055	http://metlin.scripps.edu/metabo_list.php?mass_min=122.045&mass_max=122.065
8205	2.65448	0.000146345	4.81e-05	1.00662	0.503274	331.284	http://metlin.scripps.edu/metabo_list.php?mass_min=330.274&mass_max=330.294
16190	6.2344	0.00160711	0.0011749	2.19527	0.502137	379.296	http://metlin.scripps.edu/metabo_list.php?mass_min=378.286&mass_max=378.306
16626	9.52155	6.0566e-05	0.000280894	1.40268	0.502142	227.139	http://metlin.scripps.edu/metabo_list.php?mass_min=226.129&mass_max=226.149
20786	9.52743	0.000133319	0.000753322	2.43167	0.520617	215.139	http://metlin.scripps.edu/metabo_list.php?mass_min=214.129&mass_max=214.149
4026	12.6508	4.15333e-05	0.000204976	1.34417	0.526272	214.126	http://metlin.scripps.edu/metabo_list.php?mass_min=213.116&mass_max=213.136
4814	11.1219	8.33635e-05	0.000558313	2.25067	0.530149	213.123	http://metlin.scripps.edu/metabo_list.php?mass_min=212.113&mass_max=212.133
5066	2.27248	0.000119474	0.000369232	1.52492	0.534184	296.135	http://metlin.scripps.edu/metabo_list.php?mass_min=295.125&mass_max=295.145
4269	12.6741	0.000290855	0.00198367	4.31266	0.542273	213.124	http://metlin.scripps.edu/metabo_list.php?mass_min=212.114&mass_max=212.134
31640	3.33447	0.000200692	0.000487478	1.61272	0.55732	168.113	http://metlin.scripps.edu/metabo_list.php?mass_min=167.103&mass_max=167.123
6406	11.395	0.000114391	0.000248241	1.10164	0.557356	345.224	http://metlin.scripps.edu/metabo_list.php?mass_min=344.214&mass_max=344.234
5701	2.69703	3.35833e-05	0.000205229	1.30712	0.558701	334.237	http://metlin.scripps.edu/metabo_list.php?mass_min=333.227&mass_max=333.247
3648	9.50565	0.000537794	0.000990523	2.17628	0.563258	70.0656	http://metlin.scripps.edu/metabo_list.php?mass_min=69.056&mass_max=69.076
12530	11.592	0.000148621	0.000265397	1.08334	0.566321	252.144	http://metlin.scripps.edu/metabo_list.php?mass_min=251.134&mass_max=251.154
3889	13.9814	0.00101197	0.00244638	4.00872	0.568804	272.173	http://metlin.scripps.edu/metabo_list.php?mass_min=271.163&mass_max=271.183
5183	3.05357	3.17333e-05	0.000165906	1.16999	0.56906	334.237	http://metlin.scripps.edu/metabo_list.php?mass_min=333.227&mass_max=333.247
3218	0.921917	0.000339769	0.000850184	2.27888	0.570723	421.345	http://metlin.scripps.edu/metabo_list.php?mass_min=420.335&mass_max=420.355
4657	9.23678	0.00138004	0.00336681	4.50778	0.571365	70.0655	http://metlin.scripps.edu/metabo_list.php?mass_min=69.056&mass_max=69.076
4673	9.23678	0.00223215	0.0053508	5.64853	0.571407	116.071	http://metlin.scripps.edu/metabo_list.php?mass_min=115.061&mass_max=115.081
3794	12.4168	0.000196053	0.000453551	1.71368	0.57175	272.172	http://metlin.scripps.edu/metabo_list.php?mass_min=271.162&mass_max=271.182
5784	6.63808	4.96905e-05	0.000232847	1.29104	0.580468	497.311	http://metlin.scripps.edu/metabo_list.php?mass_min=496.301&mass_max=496.321
507	0.94545	0.00213687	0.00350448	4.00177	0.595936	316.121	http://metlin.scripps.edu/metabo_list.php?mass_min=315.111&mass_max=315.131
14023	5.39178	0.000556913	0.000798695	1.62067	0.601336	466.329	http://metlin.scripps.edu/metabo_list.php?mass_min=465.319&mass_max=465.339
4798	3.78518	0.00035001	0.000947206	2.41327	0.602472	170.048	http://metlin.scripps.edu/metabo_list.php?mass_min=169.038&mass_max=169.058
3899	7.54742	2.77333e-05	0.000194518	1.31517	0.602612	232.154	http://metlin.scripps.edu/metabo_list.php?mass_min=231.144&mass_max=231.164
4978	7.02035	0.000341886	0.0167308	12.7564	0.608491	495.297	http://metlin.scripps.edu/metabo_list.php?mass_min=494.287&mass_max=494.307
5626	9.80623	1.081e-05	0.000145636	1.16973	0.609169	394.233	http://metlin.scripps.edu/metabo_list.php?mass_min=393.223&mass_max=393.243
412	0.8098	0.000452736	0.000545758	1.10121	0.612624	430.378	http://metlin.scripps.edu/metabo_list.php?mass_min=429.368&mass_max=429.388
3200	8.71762	0.000295632	0.000734934	2.10234	0.613641	128.108	http://metlin.scripps.edu/metabo_list.php?mass_min=127.098&mass_max=127.118
5092	7.96707	0.000150082	0.000333721	1.42486	0.621336	220.118	http://metlin.scripps.edu/metabo_list.php?mass_min=219.108&mass_max=219.128
3055	8.71425	0.000376474	0.000957052	2.43788	0.623417	145.134	http://metlin.scripps.edu/metabo_list.php?mass_min=144.124&mass_max=144.144
4626	10.5695	0.00039788	0.00239677	4.50555	0.626263	230.187	http://metlin.scripps.edu/metabo_list.php?mass_min=229.177&mass_max=229.197
5163	1.39133	6.10405e-05	0.000587207	2.32706	0.627807	199.144	http://metlin.scripps.edu/metabo_list.php?mass_min=198.134&mass_max=198.154
5617	1.39133	0.000456761	0.00242263	4.495	0.629894	101.079	http://metlin.scripps.edu/metabo_list.php?mass_min=100.069&mass_max=100.089
2815	0.923817	0.000958881	0.00416342	6.01269	0.630298	439.356	http://metlin.scripps.edu/metabo_list.php?mass_min=438.346&mass_max=438.366
3122	11.1264	0.000170399	0.000356263	1.45651	0.630636	148.043	http://metlin.scripps.edu/metabo_list.php?mass_min=147.033&mass_max=147.053
2286	11.6033	0.000526941	0.00124471	2.87495	0.633218	100.075	http://metlin.scripps.edu/metabo_list.php?mass_min=99.065&mass_max=99.085
1348	11.175	0.000337859	0.000494494	1.3021	0.634189	217.13	http://metlin.scripps.edu/metabo_list.php?mass_min=216.12&mass_max=216.14
672	0.948917	0.000122542	0.000275158	1.39756	0.648113	631.234	http://metlin.scripps.edu/metabo_list.php?mass_min=630.224&mass_max=630.244
1244	12.7753	0.000149959	0.000314727	1.48258	0.652589	272.172	http://metlin.scripps.edu/metabo_list.php?mass_min=271.162&mass_max=271.182
6996	1.09063	0.000169175	0.000480836	1.92298	0.653289	250.112	http://metlin.scripps.edu/metabo_list.php?mass_min=249.102&mass_max=249.122
2333	7.6695	6.05758e-05	0.000157391	1.08354	0.663463	116.07	http://metlin.scripps.edu/metabo_list.php?mass_min=115.06&mass_max=115.08
1599	10.0061	9.81815e-05	0.000223893	1.20772	0.664059	245.16	http://metlin.scripps.edu/metabo_list.php?mass_min=244.15&mass_max=244.17
2355	8.90298	0.000303612	0.000499698	1.55755	0.668294	72.0808	http://metlin.scripps.edu/metabo_list.php?mass_min=71.071&mass_max=71.091
1721	2.96199	7.65218e-05	0.000197523	1.14324	0.674498	883.412	http://metlin.scripps.edu/metabo_list.php?mass_min=882.402&mass_max=882.422
1956	10.1664	0.000112455	0.000204267	1.0252	0.686283	72.0807	http://metlin.scripps.edu/metabo_list.php?mass_min=71.071&mass_max=71.091
1377	3.94061	0.00191038	0.00363573	4.55184	0.686703	495.309	http://metlin.scripps.edu/metabo_list.php?mass_min=494.299&mass_max=494.319
14451	7.25793	0.000476476	0.000768652	1.90172	0.689141	162.055	http://metlin.scripps.edu/metabo_list.php?mass_min=161.045&mass_max=161.065
2056	8.98082	3.655e-05	0.000144539	1.15413	0.691198	307.128	http://metlin.scripps.edu/metabo_list.php?mass_min=306.118&mass_max=306.138
34	0.9507	0.00160723	0.00250266	3.56628	0.696925	234.149	http://metlin.scripps.edu/metabo_list.php?mass_min=233.139&mass_max=233.159
1529	0.922017	0.000102812	0.000659724	2.64696	0.700065	702.573	http://metlin.scripps.edu/metabo_list.php?mass_min=701.563&mass_max=701.583
939	7.66212	7.92625e-05	0.000179028	1.16911	0.702129	215.139	http://metlin.scripps.edu/metabo_list.php?mass_min=214.129&mass_max=214.149
2716	7.86432	1.28667e-05	0.00023031	1.58573	0.706617	495.295	http://metlin.scripps.edu/metabo_list.php?mass_min=494.285&mass_max=494.305
2405	1.0658	4.18755e-05	0.000149486	1.16942	0.713724	756.597	http://metlin.scripps.edu/metabo_list.php?mass_min=755.587&mass_max=755.607
1616	7.54273	0.000475752	0.0010059	2.66982	0.716417	166.087	http://metlin.scripps.edu/metabo_list.php?mass_min=165.077&mass_max=165.097
1267	7.71683	0.000411834	0.000833172	2.35502	0.725946	132.102	http://metlin.scripps.edu/metabo_list.php?mass_min=131.092&mass_max=131.112
1287	3.57075	8.98135e-05	0.000250285	1.49117	0.726063	150.077	http://metlin.scripps.edu/metabo_list.php?mass_min=149.067&mass_max=149.087
1208	4.5871	8.86667e-06	9.06e-05	1.05373	0.726492	633.291	http://metlin.scripps.edu/metabo_list.php?mass_min=632.281&mass_max=632.301
1717	5.09426	5.61167e-05	0.000476026	2.3173	0.746442	187.123	http://metlin.scripps.edu/metabo_list.php?mass_min=186.113&mass_max=186.133
702	7.6094	0.000182253	0.000494165	2.12754	0.76756	188.071	http://metlin.scripps.edu/metabo_list.php?mass_min=187.061&mass_max=187.081
235	8.37252	7.0321e-05	0.000146513	1.04633	0.789695	133.032	http://metlin.scripps.edu/metabo_list.php?mass_min=132.022&mass_max=132.042
341	7.02663	1.5935e-05	9.58e-05	1.10548	0.819606	667.295	http://metlin.scripps.edu/metabo_list.php?mass_min=666.285&mass_max=666.305
15521	5.54968	3.31017e-05	0.000133961	1.28466	0.861672	230.042	http://metlin.scripps.edu/metabo_list.php?mass_min=229.032&mass_max=229.052
228	7.53018	1.27117e-05	7.89e-05	1.01652	0.869251	667.296	http://metlin.scripps.edu/metabo_list.php?mass_min=666.286&mass_max=666.306
10481	5.55007	0.000130035	0.000492602	2.45745	0.87852	146.06	http://metlin.scripps.edu/metabo_list.php?mass_min=145.05&mass_max=145.07
290	6.19307	3.03167e-05	9.09e-05	1.00269	0.9007	437.17	http://metlin.scripps.edu/metabo_list.php?mass_min=436.16&mass_max=436.18
